# Supplementary material for: Pancreatic Alpha-Cells Contribute Together With Beta-Cells to CXCL10 Expression in Type 1 Diabetes
Source: Front Endocrinol (Lausanne). 2020 Sep 15;11:630. doi: 10.3389/fendo.2020.00630 (PMC7523508; doi:10.3389/fendo.2020.00630)
Supplement: Supplementary file 1 [file Table_1.XLSX]

## Sheet: Foglio1
Extended Table 2 reporting absolute counts of pancreatic islets positive or negative for CXCL10, containing or not insulin (ICI and IDI). For each of the six DiViD cases, two non-consecutive pancreatic sections from different blocks, were analyzed (Section#1; Section#2). A total of 1148 pancreatic islets were screened for CXCL10 positivity. Color-coded pancreatic islets number is reported in the …
	Section #	ICI CXCL10pos	ICI CXCL10neg	IDI CXCL10pos	IDI CXCL10neg		Total islets/case	ICIs/Case	IDIs/Case	Total islets/section		ICIs/section	IDIs/section
Case 1	Section #1	3	0	46	2		133	8	125	51		3	48
	Section #2	5	0	67	10					82		5	77
tot		8	0	113	12
Case 2	Section #1	22	3	36	23		202	79	123	84		25	59
	Section #2	53	1	56	8					118		54	64
tot		75	4	92	31
Case 3	Section #1	41	1	5	54		191	116	75	101		42	59
	Section #2	69	5	11	5					90		74	16
tot		110	6	16	59
Case 4	Section #1	15	1	1	28		152	39	113	45		16	29
	Section #2	23	0	63	21					107		23	84
tot		38	1	64	49
Case 5	Section #1	16	0	143	52		313	29	284	211		16	195
	Section #2	13	0	66	23					102		13	89
tot		29	0	209	75
Case 6	Section #1	1	0	11	58		157	72	85	70		1	69
	Section #2	71	0	9	7					87		71	16
tot		72	0	20	65
TOTAL		592	22	1008	517			343	805	1061		343	805
